# Supplementary material for: Pauses as a Quantitative Measure of Linguistic Planning Challenges in Parkinson’s Disease
Source: Brain Sci. 2025 Oct 22;15(11):1131. doi: 10.3390/brainsci15111131 (PMC12650203; doi:10.3390/brainsci15111131)
Supplement: Supplementary file 1 [file brainsci-15-01131-s001.zip]

Archive with 1 entries (1 files):
- brainsci-3882738-supplementary.pdf
